# Supplementary material for: The Influence of Osmotic Treatment, Edible Coatings Application, and Reduced Pressure on Microwave–Vacuum-Dried Carrot Properties
Source: Molecules. 2025 Apr 23;30(9):1877. doi: 10.3390/molecules30091877 (PMC12073827; doi:10.3390/molecules30091877)
Supplement: Supplementary file 1 [file molecules-30-01877-s001.zip]

Archive with 1 entries (1 files):
- molecules-3543375-supplementary.pdf
